# Supplementary material for: Metabolic Signature of Arrhythmogenic Cardiomyopathy
Source: Metabolites. 2021 Mar 25;11(4):195. doi: 10.3390/metabo11040195 (PMC8064316; doi:10.3390/metabo11040195)
Supplement: Supplementary file 1 [file metabolites-11-00195-s001.zip]

Archive with 3 entries (2 files):
- metabolites-1111901-supp-final/
- metabolites-1111901-supp-final/Table S1.xlsx
- metabolites-1111901-supp-final/Table S2.xlsx
