# Supplementary material for: Metabolic Signature of Arrhythmogenic Cardiomyopathy
Source: Metabolites. 2021 Mar 25;11(4):195. doi: 10.3390/metabo11040195 (PMC8064316; doi:10.3390/metabo11040195)
Supplement: Supplementary file 1 [file metabolites-11-00195-s001.zip › metabolites-1111901-supp-final/Table S1.xlsx]

## Sheet: TableALL
analyte_name	analyte_class	biochemical_name	coef.ACMvsCTRL	pvalue.ACMvsCTRL	adjp.ACMvsCTRL	significant.ACMvsCTRL	diff_percent	first_hmdb_id
alpha-AAA	biogenic amines	alpha-Aminoadipic acid	-2.28177	4.22198e-05	0.00599521	TRUE	386.275	HMDB0000510
lysoPC a C18:2	glycerophospholipids	lysoPhosphatidylcholine acyl C18:2	-0.573636	0.00011512	0.00817355	TRUE	48.827	HMDB0010386
PC aa C36:2	glycerophospholipids	Phosphatidylcholine diacyl C36:2	-0.298599	0.000349712	0.0124148	TRUE	22.9949	HMDB0000593
PC aa C34:2	glycerophospholipids	Phosphatidylcholine diacyl C34:2	-0.266121	0.000320136	0.0124148	TRUE	20.257	HMDB0007973
PC ae C38:2	glycerophospholipids	Phosphatidylcholine acyl-alkyl C38:2	-0.341615	0.000496434	0.0140987	FALSE	26.7175	HMDB0008248
PC aa C34:4	glycerophospholipids	Phosphatidylcholine diacyl C34:4	-0.519949	0.000788755	0.0141618	TRUE	43.3905	HMDB0008007
PC aa C32:2	glycerophospholipids	Phosphatidylcholine diacyl C32:2	-0.592697	0.00079785	0.0141618	TRUE	50.8063	HMDB0008065
PC ae C34:3	glycerophospholipids	Phosphatidylcholine acyl-alkyl C34:3	-0.425362	0.00070382	0.0141618	TRUE	34.2909	HMDB0007941
lysoPC a C28:1	glycerophospholipids	lysoPhosphatidylcholine acyl C28:1	-0.294843	0.0012419	0.0188403	TRUE	22.6752	HMDB0029221
PC ae C34:2	glycerophospholipids	Phosphatidylcholine acyl-alkyl C34:2	-0.297975	0.00145946	0.0188403	TRUE	22.9418	HMDB0007940
Trp	aminoacids	Tryptophan	-0.218197	0.0014567	0.0188403	TRUE	16.3278	HMDB0000929
PC aa C36:6	glycerophospholipids	Phosphatidylcholine diacyl C36:6	-0.494582	0.00166658	0.0197211	TRUE	40.8912	HMDB0007892
lysoPC a C17:0	glycerophospholipids	lysoPhosphatidylcholine acyl C17:0	-0.322115	0.00217985	0.0221099	TRUE	25.0162	HMDB0012108
PC ae C40:1	glycerophospholipids	Phosphatidylcholine acyl-alkyl C40:1	-0.335577	0.00216872	0.0221099	TRUE	26.1882	HMDB0008156
C3	acylcarnitines	Propionylcarnitine	-0.436115	0.00287491	0.0272158	TRUE	35.2956	HMDB0000824
PC aa C30:0	glycerophospholipids	Phosphatidylcholine diacyl C30:0	-0.358932	0.00383463	0.0313779	TRUE	28.2476	HMDB0007965
PC ae C36:2	glycerophospholipids	Phosphatidylcholine acyl-alkyl C36:2	-0.258674	0.00361798	0.0313779	TRUE	19.6379	HMDB0007946
PC aa C36:3	glycerophospholipids	Phosphatidylcholine diacyl C36:3	-0.235053	0.00397748	0.0313779	TRUE	17.695	HMDB0007921
C18:1	acylcarnitines	Octadecenoylcarnitine	0.280737	0.00501825	0.0375048	TRUE	21.4815	HMDB0094687
PC ae C36:3	glycerophospholipids	Phosphatidylcholine acyl-alkyl C36:3	-0.254626	0.00530121	0.0376386	TRUE	19.3027	HMDB0007947
ADMA	biogenic amines	Asymmetric dimethylarginine	0.258725	0.005669	0.0383332	TRUE	19.6421	HMDB0001539
lysoPC a C16:0	glycerophospholipids	lysoPhosphatidylcholine acyl C16:0	-0.222398	0.00626165	0.0404161	TRUE	16.6671	HMDB0010382
lysoPC a C18:0	glycerophospholipids	lysoPhosphatidylcholine acyl C18:0	-0.280778	0.00881327	0.0544123	FALSE	21.485	HMDB0010384
PC aa C34:3	glycerophospholipids	Phosphatidylcholine diacyl C34:3	-0.312195	0.0112341	0.0664683	FALSE	24.1595	HMDB0008134
lysoPC a C16:1	glycerophospholipids	lysoPhosphatidylcholine acyl C16:1	-0.276004	0.0122777	0.0697374	FALSE	21.0836	HMDB0010383
PC ae C36:5	glycerophospholipids	Phosphatidylcholine acyl-alkyl C36:5	-0.254739	0.0135664	0.0713494	FALSE	19.312	HMDB0007951
Taurine	biogenic amines	Taurine	-0.205843	0.0134006	0.0713494	FALSE	15.336	HMDB0000251
Spermidine	biogenic amines	Spermidine	0.153448	0.0166542	0.0815483	FALSE	11.2225	HMDB0001257
lysoPC a C20:3	glycerophospholipids	lysoPhosphatidylcholine acyl C20:3	-0.329685	0.0162453	0.0815483	FALSE	25.6739	HMDB0010393
PC ae C30:0	glycerophospholipids	Phosphatidylcholine acyl-alkyl C30:0	-0.25456	0.0184664	0.0819447	FALSE	19.2972	HMDB0007868
PC aa C32:3	glycerophospholipids	Phosphatidylcholine diacyl C32:3	-0.205141	0.0174435	0.0819447	FALSE	15.2799	HMDB0008196
PC ae C32:2	glycerophospholipids	Phosphatidylcholine acyl-alkyl C32:2	-0.198456	0.01842	0.0819447	FALSE	14.747	HMDB0013411
Tyr	aminoacids	Tyrosine	-0.228079	0.0194076	0.0835115	FALSE	17.1275	HMDB0000158
Met-SO	biogenic amines	Methioninesulfoxide	-1.53604	0.0217925	0.0907845	FALSE	189.997	HMDB0002005
PC ae C38:0	glycerophospholipids	Phosphatidylcholine acyl-alkyl C38:0	-0.255968	0.0230158	0.0907845	FALSE	19.4136	HMDB0008023
PC ae C32:1	glycerophospholipids	Phosphatidylcholine acyl-alkyl C32:1	-0.197207	0.0229868	0.0907845	FALSE	14.6477	HMDB0007936
Pro	aminoacids	Proline	-0.222973	0.0250319	0.0960684	FALSE	16.7136	HMDB0000162
Arg	aminoacids	Arginine	-0.229923	0.0262818	0.0982108	FALSE	17.2773	HMDB0000517
PC aa C42:2	glycerophospholipids	Phosphatidylcholine diacyl C42:2	-0.154299	0.0420486	0.145632	FALSE	11.2881	HMDB0008092
SDMA	biogenic amines	Symmetric dimethylarginine	0.159046	0.0407216	0.145632	FALSE	11.6548	HMDB0003334
PC aa C36:5	glycerophospholipids	Phosphatidylcholine diacyl C36:5	-0.356537	0.0418324	0.145632	FALSE	28.0349	HMDB0007891
PC aa C36:0	glycerophospholipids	Phosphatidylcholine diacyl C36:0	-0.21268	0.0464402	0.157012	FALSE	15.8839	HMDB0007886
PC ae C38:6	glycerophospholipids	Phosphatidylcholine acyl-alkyl C38:6	-0.177644	0.0549782	0.180944	FALSE	13.1035	HMDB0007958
PC aa C36:4	glycerophospholipids	Phosphatidylcholine diacyl C36:4	-0.169284	0.0560673	0.180944	FALSE	12.45	HMDB0007889
PC ae C30:2	glycerophospholipids	Phosphatidylcholine acyl-alkyl C30:2	-0.165254	0.0614025	0.19108	FALSE	12.1364	HMDB0013410
lysoPC a C18:1	glycerophospholipids	lysoPhosphatidylcholine acyl C18:1	-0.227309	0.0618991	0.19108	FALSE	17.0649	HMDB0002815
PC ae C38:3	glycerophospholipids	Phosphatidylcholine acyl-alkyl C38:3	-0.147049	0.0680707	0.204638	FALSE	10.7302	HMDB0013439
t4-OH-Pro	biogenic amines	trans-4-Hydroxyproline	-0.281136	0.0706144	0.204638	FALSE	21.5152	HMDB0000725
PC aa C36:1	glycerophospholipids	Phosphatidylcholine diacyl C36:1	-0.187309	0.0699549	0.204638	FALSE	13.8638	HMDB0007887
PC aa C28:1	glycerophospholipids	Phosphatidylcholine diacyl C28:1	-0.167133	0.0745137	0.211619	FALSE	12.2825	HMDB0007867
C4	acylcarnitines	Butyrylcarnitine	-0.272209	0.0766088	0.212967	FALSE	20.7655	HMDB0002013
Orn	aminoacids	Ornithine	-0.171022	0.0779879	0.212967	FALSE	12.5856	HMDB0000214
Kynurenine	biogenic amines	Kynurenine	-0.163508	0.0800147	0.214379	FALSE	12.0007	HMDB0000684
Cit	aminoacids	Citrulline	-0.184239	0.0818382	0.215204	FALSE	13.6217	HMDB0000904
C5	acylcarnitines	Valerylcarnitine	-0.233666	0.0848296	0.219015	FALSE	17.5819	HMDB0013128
PC aa C32:1	glycerophospholipids	Phosphatidylcholine diacyl C32:1	-0.259201	0.0865561	0.219482	FALSE	19.6816	HMDB0007969
PC ae C36:4	glycerophospholipids	Phosphatidylcholine acyl-alkyl C36:4	-0.152383	0.0949538	0.234788	FALSE	11.1404	HMDB0007949
Val	aminoacids	Valine	-0.112446	0.0958995	0.234788	FALSE	8.10593	HMDB0000883
lysoPC a C20:4	glycerophospholipids	lysoPhosphatidylcholine acyl C20:4	-0.202114	0.108893	0.262081	FALSE	15.0383	HMDB0010395
C12	acylcarnitines	Dodecanoylcarnitine	-0.144037	0.119722	0.274218	FALSE	10.4992	HMDB0002250
PC aa C42:4	glycerophospholipids	Phosphatidylcholine diacyl C42:4	-0.112963	0.121259	0.274218	FALSE	8.14473	HMDB0008191
PC aa C40:2	glycerophospholipids	Phosphatidylcholine diacyl C40:2	-0.153843	0.122564	0.274218	FALSE	11.2529	HMDB0008026
SM (OH) C22:1	sphingolipids	Hydroxysphingomyeline C22:1	-0.142107	0.123591	0.274218	FALSE	10.3516	HMDB0012105
PC aa C38:3	glycerophospholipids	Phosphatidylcholine diacyl C38:3	-0.138575	0.122694	0.274218	FALSE	10.0817	HMDB0008020
C16	acylcarnitines	Hexadecanoylcarnitine	0.130265	0.126576	0.27652	FALSE	9.44944	HMDB0000222
C2	acylcarnitines	Acetylcarnitine	0.206503	0.132784	0.285687	FALSE	15.3888	HMDB0000201
Dopamine	biogenic amines	Dopamine	-0.0380603	0.135105	0.286343	FALSE	2.67324	HMDB0000073
SM (OH) C24:1	sphingolipids	Hydroxysphingomyeline C24:1	-0.135185	0.165514	0.338227	FALSE	9.82339	HMDB0240675
PC ae C36:1	glycerophospholipids	Phosphatidylcholine acyl-alkyl C36:1	-0.126262	0.166732	0.338227	FALSE	9.14624	HMDB0007945
Ile	aminoacids	Isoleucine	-0.154285	0.164203	0.338227	FALSE	11.287	HMDB0000172
C18:2	acylcarnitines	Octadecadienylcarnitine	0.115575	0.185861	0.347925	FALSE	8.34067	HMDB0006469
PC ae C40:3	glycerophospholipids	Phosphatidylcholine acyl-alkyl C40:3	-0.0830316	0.186024	0.347925	FALSE	5.92415	HMDB0008255
PC ae C34:0	glycerophospholipids	Phosphatidylcholine acyl-alkyl C34:0	-0.139636	0.186213	0.347925	FALSE	10.1627	HMDB0007937
SM (OH) C22:2	sphingolipids	Hydroxysphingomyeline C22:2	-0.111595	0.175415	0.347925	FALSE	8.04219	HMDB0240614
SM (OH) C14:1	sphingolipids	Hydroxysphingomyeline C14:1	-0.116559	0.184303	0.347925	FALSE	8.41457	HMDB0240608
Ser	aminoacids	Serine	0.0975983	0.182262	0.347925	FALSE	6.99907	HMDB0000187
PC ae C42:1	glycerophospholipids	Phosphatidylcholine acyl-alkyl C42:1	-0.0913716	0.196671	0.362692	FALSE	6.53826	HMDB0013434
Asp	aminoacids	Aspartate	-0.152754	0.199443	0.363089	FALSE	11.1689	HMDB0000191
PC aa C42:1	glycerophospholipids	Phosphatidylcholine diacyl C42:1	-0.108865	0.208676	0.375089	FALSE	7.83794	HMDB0008059
H1	sugars	Hexose	0.0633627	0.217745	0.386498	FALSE	4.48984
SM C24:0	sphingolipids	Sphingomyeline C24:0	-0.10536	0.233058	0.40857	FALSE	7.57626	HMDB0011697
PC aa C40:3	glycerophospholipids	Phosphatidylcholine diacyl C40:3	-0.0956144	0.245801	0.420526	FALSE	6.85203	HMDB0008086
PC ae C34:1	glycerophospholipids	Phosphatidylcholine acyl-alkyl C34:1	-0.0919353	0.244756	0.420526	FALSE	6.57989	HMDB0007938
Glu	aminoacids	Glutamate	-0.222196	0.26727	0.451813	FALSE	16.6508	HMDB0000148
PC ae C44:3	glycerophospholipids	Phosphatidylcholine acyl-alkyl C44:3	-0.093147	0.277661	0.458464	FALSE	6.66945	HMDB0008649
C10	acylcarnitines	Decanoylcarnitine	-0.15008	0.275773	0.458464	FALSE	10.9631	HMDB0000651
PC ae C42:3	glycerophospholipids	Phosphatidylcholine acyl-alkyl C42:3	-0.0901355	0.293162	0.478495	FALSE	6.44702	HMDB0008452
PC ae C42:2	glycerophospholipids	Phosphatidylcholine acyl-alkyl C42:2	-0.086755	0.319781	0.51601	FALSE	6.19788	HMDB0008387
Putrescine	biogenic amines	Putrescine	0.095603	0.342233	0.51699	FALSE	6.85119	HMDB0001414
PC ae C38:1	glycerophospholipids	Phosphatidylcholine acyl-alkyl C38:1	-0.366207	0.34042	0.51699	FALSE	28.8959	HMDB0008182
PC aa C32:0	glycerophospholipids	Phosphatidylcholine diacyl C32:0	-0.073832	0.329069	0.51699	FALSE	5.25086	HMDB0000564
PC aa C38:5	glycerophospholipids	Phosphatidylcholine diacyl C38:5	-0.0820939	0.339331	0.51699	FALSE	5.85533	HMDB0007989
Leu	aminoacids	Leucine	-0.0935315	0.324623	0.51699	FALSE	6.69788	HMDB0000687
Gln	aminoacids	Glutamine	-0.0538561	0.338845	0.51699	FALSE	3.80357	HMDB0000641
C14:1	acylcarnitines	Tetradecenoylcarnitine	0.134599	0.349506	0.52242	FALSE	9.77873	HMDB0013329
PC aa C38:0	glycerophospholipids	Phosphatidylcholine diacyl C38:0	-0.0953228	0.354136	0.523826	FALSE	6.83044	HMDB0007893
C6 (C4:1-DC)	acylcarnitines	Hexanoylcarnitine (Fumarylcarnitine)	-0.0865421	0.359078	0.52566	FALSE	6.18221	HMDB0000756
Thr	aminoacids	Threonine	-0.0711147	0.36607	0.530428	FALSE	5.05281	HMDB0000167
PC ae C44:5	glycerophospholipids	Phosphatidylcholine acyl-alkyl C44:5	0.0839511	0.384019	0.550814	FALSE	5.99168	HMDB0008748
PC ae C38:5	glycerophospholipids	Phosphatidylcholine acyl-alkyl C38:5	-0.063662	0.389111	0.552537	FALSE	4.51152	HMDB0007956
His	aminoacids	Histidine	-0.0465073	0.399438	0.561586	FALSE	3.27617	HMDB0000177
C8	acylcarnitines	Octanoylcarnitine	-0.0933094	0.408236	0.562811	FALSE	6.68145	HMDB0000791
PC aa C42:5	glycerophospholipids	Phosphatidylcholine diacyl C42:5	-0.0690283	0.404821	0.562811	FALSE	4.90099	HMDB0008257
Phe	aminoacids	Phenylalanine	-0.0574852	0.418977	0.572065	FALSE	4.06502	HMDB0000159
C18	acylcarnitines	Octadecanoylcarnitine	0.0655275	0.446181	0.603406	FALSE	4.64675	HMDB0000848
PC aa C40:5	glycerophospholipids	Phosphatidylcholine diacyl C40:5	-0.0695766	0.450785	0.603882	FALSE	4.94087	HMDB0008055
Asn	aminoacids	Asparagine	-0.052488	0.459562	0.609885	FALSE	3.70518	HMDB0000168
PC ae C42:4	glycerophospholipids	Phosphatidylcholine acyl-alkyl C42:4	0.0683861	0.466914	0.613905	FALSE	4.85431	HMDB0008518
SM (OH) C16:1	sphingolipids	Hydroxysphingomyeline C16:1	-0.0649647	0.48162	0.627431	FALSE	4.60594	HMDB0240609
PC ae C38:4	glycerophospholipids	Phosphatidylcholine acyl-alkyl C38:4	-0.0567261	0.496376	0.640776	FALSE	4.01028	HMDB0007955
DOPA	biogenic amines	Dihydroxyphenylalanine	0.0122112	0.509307	0.651547	FALSE	0.850008	HMDB0000181
Spermine	biogenic amines	Spermine	0.0204726	0.53615	0.679762	FALSE	1.42917	HMDB0001256
PC aa C38:4	glycerophospholipids	Phosphatidylcholine diacyl C38:4	-0.0533682	0.545409	0.685381	FALSE	3.76847	HMDB0007988
PC ae C44:4	glycerophospholipids	Phosphatidylcholine acyl-alkyl C44:4	-0.051901	0.559354	0.69068	FALSE	3.663	HMDB0013453
Met	aminoacids	Methionine	-0.0599221	0.555214	0.69068	FALSE	4.24095	HMDB0000696
PC ae C40:2	glycerophospholipids	Phosphatidylcholine acyl-alkyl C40:2	-0.05146	0.576779	0.702289	FALSE	3.63131	HMDB0008189
PC ae C42:5	glycerophospholipids	Phosphatidylcholine acyl-alkyl C42:5	0.0433958	0.578647	0.702289	FALSE	3.05366	HMDB0013451
Lys	aminoacids	Lysine	-0.039185	0.584429	0.703296	FALSE	2.75332	HMDB0000182
PC aa C42:0	glycerophospholipids	Phosphatidylcholine diacyl C42:0	-0.0406326	0.641667	0.765686	FALSE	2.85647	HMDB0008058
PC aa C40:4	glycerophospholipids	Phosphatidylcholine diacyl C40:4	-0.0415025	0.663837	0.78554	FALSE	2.91851	HMDB0008054
Creatinine	biogenic amines	Creatinine	-0.0243576	0.687225	0.806496	FALSE	1.70267	HMDB0000562
PC ae C40:6	glycerophospholipids	Phosphatidylcholine acyl-alkyl C40:6	-0.0333044	0.693882	0.807633	FALSE	2.33534	HMDB0013422
PC ae C44:6	glycerophospholipids	Phosphatidylcholine acyl-alkyl C44:6	-0.0348295	0.723834	0.822805	FALSE	2.44358	HMDB0013450
PC ae C40:5	glycerophospholipids	Phosphatidylcholine acyl-alkyl C40:5	-0.0255522	0.720442	0.822805	FALSE	1.78692	HMDB0013444
PC aa C38:6	glycerophospholipids	Phosphatidylcholine diacyl C38:6	-0.0348031	0.7243	0.822805	FALSE	2.4417	HMDB0007991
C16:2	acylcarnitines	Hexadecadienylcarnitine	-0.0196402	0.744273	0.838783	FALSE	1.37066	HMDB0013334
C0	acylcarnitines	Carnitine	-0.0248089	0.775316	0.866889	FALSE	1.73449	HMDB0000062
PC aa C34:1	glycerophospholipids	Phosphatidylcholine diacyl C34:1	-0.0232564	0.7922	0.878847	FALSE	1.62508	HMDB0007972
SM C16:1	sphingolipids	Sphingomyeline C16:1	-0.018205	0.821137	0.897221	FALSE	1.26987	HMDB0240638
SM C16:0	sphingolipids	Sphingomyeline C16:0	-0.0161548	0.8214	0.897221	FALSE	1.12606	HMDB0010169
SM C20:2	sphingolipids	Sphingomyeline C20:2	-0.0166707	0.84136	0.902746	FALSE	1.16223	HMDB0013465
Sarcosine	biogenic amines	Sarcosine	-0.026064	0.83859	0.902746	FALSE	1.82304	HMDB0000271
PC aa C40:6	glycerophospholipids	Phosphatidylcholine diacyl C40:6	-0.0196888	0.845529	0.902746	FALSE	1.37408	HMDB0008057
PC ae C40:4	glycerophospholipids	Phosphatidylcholine acyl-alkyl C40:4	0.0116137	0.881999	0.932748	FALSE	0.80825	HMDB0013442
SM C24:1	sphingolipids	Sphingomyeline C24:1	0.0113954	0.886767	0.932748	FALSE	0.792994	HMDB0012107
C18:1-OH	acylcarnitines	Hydroxyoctadecenoylcarnitine	0.00414318	0.928893	0.951533	FALSE	0.287596	HMDB0013339
SM C18:1	sphingolipids	Sphingomyeline C18:1	0.00745403	0.931431	0.951533	FALSE	0.518011	HMDB0240631
Gly	aminoacids	Glycine	-0.00874041	0.929825	0.951533	FALSE	0.607678	HMDB0000123
Ala	aminoacids	Alanine	-0.00879466	0.914837	0.951533	FALSE	0.611461	HMDB0000161
PC ae C36:0	glycerophospholipids	Phosphatidylcholine acyl-alkyl C36:0	-0.00380223	0.964919	0.974361	FALSE	0.263898	HMDB0007944
SM C18:0	sphingolipids	Sphingomyeline C18:0	0.0036185	0.967499	0.974361	FALSE	0.25113	HMDB0012088
Histamine	biogenic amines	Histamine	0.000332297	0.983397	0.983397	FALSE	0.0230357	HMDB0000870
