# Supplementary material for: Metabolic Signature of Arrhythmogenic Cardiomyopathy
Source: Metabolites. 2021 Mar 25;11(4):195. doi: 10.3390/metabo11040195 (PMC8064316; doi:10.3390/metabo11040195)
Supplement: Supplementary file 1 [file metabolites-11-00195-s001.zip › metabolites-1111901-supp-final/Table S2.xlsx]

## Sheet: List_ALL
name	description	coef.ACMvsCTRL	pvalue.ACMvsCTRL	adjp.ACMvsCTRL	significant.ACMvsCTRL
ADMA/Arg	Ratio of asymmetrically dimethylated arginine to total unmodified arginine	0.488648	6.61952e-05	0.00423649	TRUE
tPUFA_LysoPC	Sum of polyunsaturated glycerophosphocholine including Lyso	-0.210348	0.000269831	0.0065969	FALSE
tPUFA_PC	Sum of polyunsaturated glycerophosphocholine without Lyso	-0.206351	0.000343103	0.0065969	FALSE
tADMASDMA/Arg	Ratio of total dymethylated arginine to total unmodified arginine	0.431524	0.000412306	0.0065969	TRUE
tADMASDMA	ADMA + SDMA	0.2016	0.00416736	0.0225716	FALSE
tLyso	Sum lysoglycerophosphocholines	-0.300835	0.00196039	0.0225716	FALSE
tLysoPC	Sum of all LysoPC	-0.18053	0.00237821	0.0225716	FALSE
tLysoPCSM	Sum of all LysoPC + all SM	-0.173974	0.0030881	0.0225716	FALSE
tPC	Sum of all PC	-0.175929	0.00325903	0.0225716	FALSE
tPCaa	Sum of all PCaa (PC with two fatty acids)	-0.176746	0.00312419	0.0225716	FALSE
tPCSM	Sum of all PC + all SM	-0.169248	0.00423217	0.0225716	FALSE
SDMA/Arg	Ratio of symmetrically dimethylated arginine to total unmodified arginine	0.388969	0.00408925	0.0225716	FALSE
tSFA_LysoPC	Sum of saturated glycerophosphocholine including Lyso	-0.18521	0.00623617	0.0307011	FALSE
tSM/tLysoPC	Ratio of total sphingomielins to total phosphocholines	0.153604	0.009676	0.0378727	FALSE
tSM/tLysoPCSM	Ratio of total sphingomielins to total phosphocholines	0.151649	0.00860246	0.0378727	FALSE
tSM/tPC	Ratio of total sphingomielins to total phosphocholines	0.153604	0.009676	0.0378727	FALSE
tSM/tPCSM	Ratio of total sphingomielins to total phosphocholines and sphingomielins	0.146924	0.0100599	0.0378727	FALSE
tSMOH/tSMnotOH	Ratio of SM OH to SM not OH	-0.102414	0.0132525	0.04712	FALSE
tPCae	Sum of all PCae (Plasmalogens)	-0.169573	0.0165245	0.0493381	FALSE
tPUFA_LysoPC/tMUFA_LysoPC	Ratio of polyunsaturated to monounsaturated glycerophosphocholine	-0.14533	0.0161378	0.0493381	FALSE
tPUFA_PC/tMUFA_PC	Ratio of polyunsaturated to monounsaturated glycerophosphocholine	-0.146356	0.01696	0.0493381	FALSE
Tyr/Phe	Ratio of thyrosine to phenylalanine	-0.170594	0.0156409	0.0493381	FALSE
Met-SO/Met	Ratio of sulfoxide methionine to total unmodified methionine	-1.47612	0.0196432	0.0546593	FALSE
Spermine/Spermidine	Ratio of spermine to spermidine	-0.132976	0.0239267	0.0638045	FALSE
tAromAA	Sum of aromatic AA	-0.125705	0.0262874	0.0672958	FALSE
Putrescine/Orn	Ratio of putrescine to ornithine	0.266625	0.0588558	0.144876	FALSE
tPheTyr	Sum of Phe and Tyr	-0.144691	0.0647747	0.148057	FALSE
tPUFA_PC/tSFA_PC	Ratio of polyunsaturated to saturated glycerophosphocholine	-0.0974852	0.0641909	0.148057	FALSE
C2/C0	Ratio of acetylcarnitine to free carnitine	0.231312	0.0795542	0.164303	FALSE
tMUFA_LysoPC/tSFA_LysoPC	Ratio of monounsaturated to saturated glycerophosphocholines	0.120192	0.0795844	0.164303	FALSE
tMUFA_PC/tSFA_LysoPC	Ratio of monounsaturated to saturated glycerophosphocholines	0.125215	0.0793017	0.164303	FALSE
tC2C3/C0	Ratio of short chain acetylcanitine to free carnitine	0.19692	0.105662	0.211325	FALSE
tSFA_PC	Sum of saturated glycerophosphocholine without Lyso	-0.108866	0.131382	0.252402	FALSE
tLyso/tLysoPC	Ratio of lysoglycerophosphocholines to glycerophosphocholines	-0.120305	0.134089	0.252402	FALSE
tBCAA	Sum of branched amino acids	-0.114986	0.148054	0.263208	FALSE
tC16C18	C16 + C18	0.112662	0.145907	0.263208	FALSE
tEssentAA	Sum of essential amino acids	-0.0893176	0.15623	0.269588	FALSE
tSMOH	Sum SM-OH	-0.114369	0.160068	0.269588	FALSE
tGlucoAA_B	Sum of selected glucogenic amino acids (Biocrates; without Cys)	-0.0701392	0.179443	0.280106	FALSE
tAC/C0	Ratio of total acylcarnitine to C0	0.0309712	0.17548	0.280106	FALSE
tC16C18/C0	Ratio of C16 C18 to C0	0.137471	0.179184	0.280106	FALSE
tC2C3	C2 + C3	0.172111	0.184232	0.280734	FALSE
tACDC/tAC	Ratio of dicarboxy-acylcarnitines to total acylcarnitine	-0.0927044	0.283251	0.421583	FALSE
tNonEssentAA_B	Sum of non-essentila amino acids (Biocrates; without Cys)	-0.0569004	0.294411	0.428234	FALSE
tACDC	Sum of dicarboxy-acylcarnitines	-0.0865421	0.357069	0.507832	FALSE
tMUFA_PC/tSFA_PC	Ratio of monounsaturated to saturated glycerophosphocholines	0.0488703	0.389846	0.542394	FALSE
tMUFA_LysoPC/tSFA_PC	Ratio of monounsaturated to saturated glycerophosphocholines	0.043848	0.437288	0.595456	FALSE
tMUFA_LysoPC	Sum of monounsaturated glycerophosphocholine inclusing Lyso	-0.0650177	0.450948	0.601264	FALSE
tMUFA_PC	Sum of monounsaturated glycerophosphocholine without Lyso	-0.0599954	0.491948	0.642545	FALSE
Spermidine/Putrescine	Ratio of spermidine to putrescine	0.0578451	0.519761	0.665295	FALSE
Kynurenine/Trp	Ratio of kyneurine to tryptophan	0.0546885	0.537507	0.674518	FALSE
Fischer_ratio		0.0297052	0.600473	0.739044	FALSE
Orn/Arg	Ratio of ornithine to arginine	0.0589013	0.654853	0.790766	FALSE
Cit/Arg	Ratio of citrulline to arginine	0.0456845	0.705687	0.806499	FALSE
tLysoPC/tPC	Ratio of lysoglycerophosphocholines to glycerophosphocholines	-0.00460072	0.695239	0.806499	FALSE
tPUFA_PC/tSFA_LysoPC	Ratio of polyunsaturated to saturated glycerophosphocholine	-0.0211408	0.683813	0.806499	FALSE
tSM	Sum all sphingomyelins	-0.0223249	0.751395	0.843672	FALSE
tGlucoAA_selected	Sum of selected glucogenic amino acids (alanine, glycine, serine)	0.013103	0.851102	0.922763	FALSE
tSMnotOH	Sum SM	-0.0119554	0.865091	0.922763	FALSE
tBCAA/tAromAA	Ratio between sum of branched Chain AA to sum of aromatic AA	0.0107193	0.841801	0.922763	FALSE
Cit/Orn	Ratio of citrulline to ornithine	-0.0132168	0.904172	0.948639	FALSE
tAC	Sum of acylcarnitines	0.00616227	0.9402	0.955124	FALSE
tACOH	Sum of acylcarnitines OH	0.00414318	0.926952	0.955124	FALSE
tACOH/tAC	Ratio of ACOH to total acylcarnitine	-0.00201909	0.980572	0.980572	FALSE
